# Supplementary material for: Dynamic Expansion and Contraction of cagA Copy Number in Helicobacter pylori Impact Development of Gastric Disease
Source: mBio. 2017 Feb 21;8(1):e01779-16. doi: 10.1128/mBio.01779-16 (PMC5358911; doi:10.1128/mBio.01779-16)
Supplement: Table S1 [file mbo006163125st1.xlsx]

## Sheet: S1
Supplementary Table 1. Primers used in this study.
Primer name	Sequence (5′→3′)	Description
Fa, d	TAT GGA AAA TAT CAT ACA ACC	PMSS1 cagA orf 423-443. Complementary to primer dR.
Ra, d	GAA TCA GAA TAA TCT TTC ATA	PMSS1 cagA orf 3,354-3,374. Complementary to primer dF.
dFa, d, g	TAT GAA AGA TTA TTC TGA TTC	PMSS1 cagA orf 3,354-3,374. Complementary to primer R.
dRa, d, g	GGT TGT ATG ATA TTT TCC ATA	PMSS1 cagA orf 423-443. Complementary to primer F.
RTcagAFb	CCC TTA AAG GCT CGG TGA A	PMSS1 cagA orf 2,162-2,180. Conserved in PMSS1, G27, 26695, J99, and 7.13
RTcagARb	TTT TCA AGG TCG CTT TTT GC	PMSS1 cagA orf 2,287-2,306. Conserved in PMSS1, G27, 26695, J99, and 7.13
RTureAFb	AAA AGC CGT TAG CGT GAA AGT	G27 ureA orf 372-392. Conserved in PMSS1, G27, 26695, J99, and 7.13
RTureARb	CCC GCT CGC AAT GTC TAA G	G27 ureA orf 495-513. Conserved in PMSS1, G27, 26695, J99, and 7.13
cagAupFc, d	ACG CCT AAG TTT GGA ATC TGG	1,607-bp upstream of PMSS1 cagA (outside the repeating unit)
cagAdownRc, d	GGT TGC ACG CAT TTT CCC	1,261-bp downstream of PMSS1 cagA (located in glr orf)
cagAF-5′Fe	AGG ATT AAG GAA TAC CAA AAA CG	Direct downstream of PMSS1 cagA (located in CHA-d).
cagAF-5′RXSe	CCC GGG AGG CTC GAG TAA CCC TTA ATT AAT TTT CGC	456-bp downstream of PMSS1 cagA (located in CHA-d). Underlines indicate XhoI (CTC GAG) and SmaI (CCC GGG) restriction site.
cagAF-3′FXSe	CTC GAG CCT CCC GGG TTC ATA AAT CTC TCT AAA GCG	456-bp downstream of PMSS1 cagA (located in CHA-d). Underlines indicate XhoI (CTC GAG) and SmaI (CCC GGG) restriction site.
cagAL-5′RXSe	CCC GGG AGG CTC GAG TCT TAG GAT CGT AAA ATT GCG	1,078-bp upstream of PMSS1 cagA (upstream of CHA-u). Underlines indicate XhoI (CTC GAG) and SmaI (CCC GGG) restriction site.
cagAL-3′FXSe	CTC GAG CCT CCC GGG TGC TTT ACT TTA TGG TGA GCC	545-bp upstream of PMSS1 cagA (located in CHA-u). Underlines indicate XhoI (CTC GAG) and SmaI (CCC GGG) restriction site.
cagAL-3′Re	TTG GTT AAT GGT TTC GTT AGT C	PMSS1 cagA orf 3-24.
catFd	TCA GCA AGT CTT GTA ATT CAT CC	cat orf 594-616.
catRd	ATT GAT ATA AAT AAT TGG ACA CG	cat orf 16-38.
probe-Fe	AAA GAG AGC ATG AAC TAG AA	5′ end of PMSS1 CHA-ud. Yields 462-bp amplicon when used with probe-R.
probe-Re	AGC GTT TTG AAG CGG ATA A	3′ end of PMSS1 CHA-ud. Yields 462-bp amplicon when used with probe-F.
dF2f	AGG ATA TTA CTG CTT GGC GG	PMSS1 cagA orf 3,459-3,478.
dR2f	GGT TGT TGG TTA ATG GTT TCG	PMSS1 cagA orf 9-29.
F2f	CAG CAA GGT AAC GCA AGC A	PMSS1 cagA orf 2,271-2,289.
R2f	CCT ACA CCA CCC AAA CCA C	PMSS1 cagA orf 2,792-2,810.
cagAupF2f	AGA GCC AGA ACC CAA ACA CAT	1,227 bp upstream of PMSS1 cagA (outside the repeating unit)
cagAdownR2f	GCA CAC GCA TTC CCT AAA GT	1,115 bp downstream of PMSS1 cagA (outside the repeating unit)
seqF1g	TAA AGC ATA TCC AAA CTA TGG	1,740 bp upstream of PMSS1 cagA (outside the repeating unit)
seqF2g	ATG ACT AAC GAA ACC ATT AAC C	PMSS1 cagA orf 1-22
seqR1g	GCA TTA TAA GGT GTG ATA ATT CC	953 bp upstream and 583 bp downstream of PMSS1 cagA (located in CHA-ud)
seqR2g	AGC GTT TTG AAG CGG ATA A	611 bp upstream and 925 bp downstream of PMSS1 cagA (located in CHA-ud)
seqR3g	AGC CAC TTG AAG ATT ATT G	PMSS1 cagA orf 66-84
seqR4g	GGA ACT GGT TCT TGA TTG A	PMSS1 cagA orf 683-701
seqR5g	TGC AAG AAA TTC CAT GAA ATC	PMSS1 cagA orf 1,192-1,212
seqR6g	GCT TCA GCT ACA GCT TTA TTG A	PMSS1 cagA orf 1,772-1,793
seqR7g	CCT AAA TCT TTC ACC GAG	PMSS1 cagA orf 2,172-2,189
seqR8g	ATT AAC TTG AGC GTA AAT GGG	PMSS1 cagA orf 2,671-2,691
seqR9g	GCT ATT AAT GCG TGT GTG GC	PMSS1 cagA orf 3,179-3,198
seqR10g	TTA AGA TTT TTG GAA ACC ACC TTT TG	PMSS1 cagA orf 3,515-3,540
seqR11g	TTG GTT AAT GGT TTC GTT AGT C	PMSS1 cagA orf 3-24
seqR12g	TCT AGC TTT AGA AGA GAT GC	1,576 bp downstream of cagA (outside the repeating unit)
	a. Used to genotype H. pylori strains by PCR
	b. Used in real time PCR for determination of cagA copy number in PMSS1, G27, 26695, J99, and 7.13
	c. Used in construction of constructs F, L, and FL
	d. Used to screen PMSS1 isogenic mutants obtained from transformation with constructs F, L, and FL
	e. Used to construct a probe for Southern blot
	f. Used in colony PCR to screen single colony derivatives of PMSS1
	g. Used to sequence cagA gene and flanking region in PMSS1
