# Supplementary material for: Dynamic Expansion and Contraction of cagA Copy Number in Helicobacter pylori Impact Development of Gastric Disease
Source: mBio. 2017 Feb 21;8(1):e01779-16. doi: 10.1128/mBio.01779-16 (PMC5358911; doi:10.1128/mBio.01779-16)
Supplement: Table S2 [file mbo006163125st2.xlsx]

## Sheet: S2
	Supplementary Table 2. cagA EPIYA polymorphism, vacA s/i/m polymorphism, homA/B, bab genotype, and cagA-repeat genotype of 80 American H. pylori strains.
	Strain Name	Disease	Race	Sex	Age	CagA EPIYA	VacA s/i/m	Hom locusA/B	bab locusA/B/C	Status of bab locusA/B/C	cagA copy
	B99	GU	B	M	52	ABCC	1/1/1	homB/homA	babA/babB/-	- / ON[11] / -	Single
	B101	DU	W	M	33	ABC	1/1/1	homA/-	babB/babB/babB	OFF[9] / OFF[10] / ON[8]	Single
	B105	DU	B	M	44	ABC	1/1/1	homB/homA	babAB/babB/-	- / ON[14] / -	Single
	B107	DU	W	M	60	ABCC	2/2/2	homA/-	babAB/babAB/-	- / - / -	Single
	B108	G	W	M	56	ABC	2/2/2	homA/-	babAB/babB/babB	- / OFF[10] / ON[8]	Single
	B128	GU	W	M	48	ABC	1/2/2	homB/homB	babA/babB/-	- / OFF[10] / -	Multiple
	B129	DU	W	M	50	ABC	1/1/1	homA/homA	babAB/babB/-	- / ON[8] / -	Single
	B134	GU	B	M	58	ABC	1/1/1	homA/homA	babAB/babB/-	- / ON[14] / -	Single
	B138	CA	W	M	48	ABC	1/1/1	homB/homB	babAB/babB/-	- / OFF[13] / -	Single
	B140	E	W	M	31	ABC	1/1/1	homA/-	babB/babB/babA	ON[11] / OFF[9] / -	Multiple
	B148	DU	W	M	59	ABCC	1/1/1	homB/homB	babAB/babB/-	- / OFF[10] / -	Single
	B151	G	W	M	84	ABC	1/1/1	homB/homB	babA/babB/-	- / ON[8] / -	Single
	B173	E	B	M	64	ABCC	2/2/2	homA/-	babAB/-/-	- / - / -	Single
	B177	E	W	M	72	ABC	1/1/1	homA/homA	babB/babB/-	ON[8] / OFF[6] / -	Single
	B179	G	B	M	52	ABC	1/1/1	homB/homB	babA/babB/-	- / OFF[9] / -	Single
	B181	BE	W	M	40	ABCC	2/2/2	homA/-	babAB/babB/-	- / OFF[9] / -	Single
	B186	GU	B	M	44	ABC	1/1/1	homB/homA	babA/babB/-	- / ON[8] / -	Single
	B211	G	W	M	49	ABCC	2/2/2	homA/-	babAB/babB/-	- / OFF[7] / -	Single
	B213	E	B	M	66	ABC	1/1/1	homB/homB	babA/babB/-	- / OFF[10] / -	Single
	B218	G	W	M	80	ABC	1/2/2	homA/homA	babA/babB/-	- / OFF[7] / -	Single
	B221	E	W	F	50	ABCC	2/2/2	homB/-	babB/babB/-	OFF[10] / OFF[9] / -	Single
	B235	G	B	M	55	ABCC	1/1/1	homB/homB	babA/babB/-	- / ON[8] / -	Single
	B240	DU	B	M	48	ABCC	2/2/2	homA/-	babAB/babAB/-	- / - / -	Single
	B289	G	B	M	50	ABC	1/1/2	homB/homB	babAB/babB/-	- / ON[8] / -	Single
	J58	G	W	M	52	ABCC	2/2/2	homB/-	babC/babB/-	- / ON[11] / -	Single
	J68	DU	W	M	33	ABCC	2/2/2	homA/-	babBC/babB/babB	ON[8]/ OFF[9] / OFF[10]	Single
	J99	DU	W	M	48	ABC	1/1/1	homB/homB	babA/babB/-	- / ON[8] / -	Single
	J104	DU	W	M	65	ABC	1/1/1	homA/homA	babA/babB/-	- / OFF[9] / -	Single
	J117	DU	W	M	59	ABCC	1/2/2	homB/-	babBA/babC/-	ON[8] / - / -	Single
	J133	DU	B	M	61	ABC	1/1/2	homA/homA	babA/babAB/-	- / - / -	Single
	J154	E	W	M	61	ABCC	2/2/2	homA/-	babAB/babAB/-	- / - / -	Single
	J166	DU	W	M	56	ABC	1/1/1	homA+/-/homA	babBA/-/-	ON[8] / - / -	Multiple
	J178	G	B	M	61	ABC	1/1/1	homB/homA	babA/babB/-	- / OFF[10] / -	Single
	J226	DU	W	M	31	ABCC	1/1/2	homB/homA	babAB/babB/-	- / OFF[10] / -	Single
	J238	G	W	M	56	ABC	1/1/1	ihom/ihom	babA/-/-	- / - / -	Single
	J243	GU	B	M	73	ABC	1/1/1	homB/homB	babA/babB/-	- / ON[11] / -	Single
	J262	CA	W	M	63	ABCC	2/2/2	homB/-	babA/-/-	- / - / -	Single
	J300	BE	W	M	76	ABCC	1/1/1	homB/homA	babA/babB/-	- / ON[11] / -	Single
	J44	DU	W	M	64	ABC	1/1/2	homB/-	babC/babB/-	- / OFF[7] / -	Single
	J63	G	W	M	52	AB*	2/2/2	homB/-	babC/babB/-	- / OFF[10] / -	Single
	J75	G	W	M	61	ABCC*	2/2/2	homB/-	babC/babB/-	- / OFF[9] / -	Single
	J150	G	W	M	52	ABCC	2/2/2	homA/-	-/babB/-	- / ON[8] / -	Single
	J170	GU	W	M	56	ABC	1/1/1	homB/homB	babA/babB/-	- / ON[11] / -	Single
	J182	DU	W	M	60	ABC	1/1/2	homA/homA	babAB/babB/babAB	- / OFF[9] / -	Single
	J195	G	W	M	44	ABCC	2/2/2	ihom/ihom	babA/babA/-	- / - / -	Single
	J254	DU	W	M	45	ABC	1/1/1	homB/-	babA/babB/babAB	- / OFF[10] / -	Single
	J258	DU	W	M	65	ABC	1/1/1	homA/homA	babA/babB/-	- / ON[11] / -	Single
	J291	G	B	M	27	ABC	1/1/1	homB/homA	babA/babB/-	- / ON[8] / -	Single
	J314	BE	W	M	46	ABC	1/1/1	homA/homA	babA/babB/-	- / ON[11] / -	Single
	B96	G	B	M	31	ABC	1/1/1	homA/homA	babAB/babB/-	- / OFF[6] / -	Single
	B116A	G	W	M	83	ABC	2/1/2	homA/homA	babA/babB/-	- / ON[8] / -	Single
	B125A	GU	W	M	74	ABC	1/1/2	homB/-	babA/babB/babB	- / ON[8] / ON[8]	Multiple
	B127A	GU	W	M	68	ABC*	2/2/2	homA/-	babB/babB/-	OFF[7] / OFF[7] / -	Single
	B130A	GU	W	M	62	AB	1/1/1	homA/homA	babA/babB/babAB	- / OFF[6] / -	Multiple
	B136A	E	W	M	66	(A/B)C	1/1/2	homA/-	babA/babB/-	- / ON[11] / -	Single
	B137A	G	W	M	78	ABC	2/2/2	homA/-	babAB/babB/-	- / OFF[12] / -	Single
	B147	E	W	M	58	AB	1/2/2	homA/-	babC/babB/-	- / OFF[6] / -	Multiple
	B158A	BE	W	M	55	ABC	1/2/2	homA/ihom	babA/babB/-	- / ON[8] / -	Single
	B166A	G	W	M	61	B*	2/2/2	homA/-	babAB/babB/-	- / OFF[7] / -	Single
	B175A	E	W	M	65	ABC	2/2/2	homB/-	babC/babB/-	- / OFF[9] / -	Single
	B185A	DU	W	M	65	ABC	1/1/1	homB/homB	babA/babB/-	- / ON[8] / -	Single
	B201A	E	W	M	67	(A/B)C*	2/2/2	homA/-	babC/babB/-	- / OFF[9] / -	Single
	B223A	GU	W	M	75	ABC	1/1/1	homB/homB	babA/babB/-	- / OFF[9] / -	Single
	B227C	E	W	M	45	ABC	1/2/2	homA/ihom	babA/babB/-	- / ON[8] / -	Single
	B234A	G	W	M	69	BC*	2/2/2	homB/-	babC/babB/-	- / ON[11] / -	Single
	B251A	G	W	M	66	ABC	1/1/1	homB/homA	babA/babB/-	- / ON[8] / -	Single
	B253A	G	W	M	71	ABC	1/2/2	homA/-	babC/babB/-	- / OFF[12] / -	Single
	B255A	DU	W	M	66	ABCC	1/1/2	homB/homA	babA/babB/-	- / OFF[10] / -	Single
	B258A	BE	W	M	52	ABC	1/1/2	homA/homB	babA/babB/-	- / ON[8] / -	Single
	B263A	G	W	M	50	ABCC	2/2/2	homA/-	babAB/-/-	- / - / -	Single
	B266A	G	W	M	59	ABC	1/1/1	homB/homB	babB/babB/-	OFF[10] / OFF[9] / -	Single
	B267A	DU	W	M	76	ABCC	1/1/1	homB/homB	babA/babB/-	- / OFF[7] / -	Single
	B268A	G	W	M	74	ABCC	1/1/1	homB/homB	babA/babB/-	- / ON[11] / -	Single
	B269A	DU	W	M	52	ABCC*	2/2/2	homA/-	babC/babB/-	- / ON[8] / -	Single
	B279A	DU	W	M	51	ABCC	2/2/2	homA/-	babC/babB/-	- / OFF[9] / -	Single
	B292A	DU	W	M	52	ABC	1/1/2	homB/homB	babA/babB/-	- / ON[8] / -	Single
	B293C	DU	W	M	54	ABC	1/1/1	homA/homB	babA/babB/-	- / OFF[9] / -	Single
	B294A	E	B	M	56	ABC	1/1/1	homA/ihom	babA/babB/-	- / OFF[7] / -	Single
	B300A	DU	W	M	56	ABCC*	2/2/2	homA/-	babAB/babB/-	- / OFF[9] / -	Single
	B301A	G	W	M	68	ABCC	2/2/2	homA/-	babC/babB/-	- / OFF[7] / -	Single
	Abbreviations of disease names are as follows- BE: Barrett's Esophagus, CA: Cancer, D: Duodentitis, DU: Duodenal ulcer, E : Esophagitis , G: Gastritis, GU: Gastric ulcer.
	# B-Black, W-White
	* : For 8 isolates, sequencing of the CagA EPIYA motif failed, so these genotypes were assigned by comparing PCR results of other isolates to their own unclear PCR bands.
	The CagA EPIYA motif "(A/B)" is a hybrid of EPIYA-A and EPIYA-B segments.
	homA+/- or homB+/- indicates that the amplication of the respective locus was unsuccessful. For example, homA+/- /homA indicates that homA gene is amplified in locusB, but we don't know that homA exists in locusA.
	ihom(intermediate-length hom) has been reported, and contains random deletions and/or insertions within the hom genes.
	[ ] indicates the number of CT dinucleotide repeats.
	'-' indicates an empty Locus in columns 8 and 9, and a lack of CT repeats in column 10.
