# Supplementary material for: Dynamic Expansion and Contraction of cagA Copy Number in Helicobacter pylori Impact Development of Gastric Disease
Source: mBio. 2017 Feb 21;8(1):e01779-16. doi: 10.1128/mBio.01779-16 (PMC5358911; doi:10.1128/mBio.01779-16)
Supplement: Table S3 [file mbo006163125st3.xlsx]

## Sheet: S3
Parameters compared with cagA repeat genotypea (N = 80)	P value
ethnic group: black or white	0.34
EPIYA-AB or -ABC or -ABCC or other	0.013
vacA s1/i1/m1 or s1/i1/m2 or s1/i2/m2 or s2/i2/m2 or s2/i1/m2	0.098
empty or homA or homB or ihomb at hom locus A	1
empty or homA or homB or ihomb at hom locus B	1
empty or babA or babB or babC at bab locus A	0.861
empty or babA or babB or babC at bab locus B	0.434
empty or babA or babB or babC at bab locus C	0.005
empty or occupied at hom locus A	1
empty or occupied at hom locus B	0.695
empty or occupied at bab locus A	1
empty or occupied at bab locus B	0.33
empty or occupied at bab locus C	0.012
cancer or Barrett’s esophagus or gastric ulcer or duodenal ulcer or gastritis or esophagitis	0.036
cancer, Barrett’s esophagus and gastric ulcer or duodenal ulcer and gastritis or esophagitis	0.024
cancer and gastric ulcer or duodenal ulcer and gastritis or Barrett’s esophagus and esophagitis	0.016
a cagA repeat genotype was categorized as single or multiple cagA repeats.
b ihom indicates intermediate length of homA and homB.
Boldface type indicates statistical significance (P < 0.05).
